# Supplementary material for: Gene Targeting to the Cerebral Cortex Following Intranasal Administration of Polyplexes
Source: Pharmaceutics. 2022 May 26;14(6):1136. doi: 10.3390/pharmaceutics14061136 (PMC9231247; doi:10.3390/pharmaceutics14061136)
Supplement: Supplementary file 1 [file pharmaceutics-14-01136-s001.zip]

Archive with 1 entries (1 files):
- pharmaceutics-1664801-supplementary.pdf
